# Supplementary material for: Potential Biomarkers and Therapeutic Targets in Hepatitis B Virus-related Acute Liver Failure: Interplay of the Ferroptosis, Autophagy and Immune Responses
Source: Int J Med Sci. 2025 Jan 21;22(4):806–18. doi: 10.7150/ijms.106360 (PMC11843133; doi:10.7150/ijms.106360)
Supplement: Supplementary file 2 — Supplementary table 1. [file ijmsv22p0806s2.csv]

Mixture	B cells naive	B cells memory	Plasma cells	T cells CD8	T cells CD4 naive	T cells CD4 memory resting	T cells CD4 memory activated	T cells follicular helper	T cells regulatory (Tregs)	T cells gamma delta	NK cells resting	NK cells activated	Monocytes	Macrophages M0	Macrophages M1	Macrophages M2	Dendritic cells resting	Dendritic cells activated	Mast cells resting	Mast cells activated	Eosinophils	Neutrophils	P-value	Correlation	RMSE
GSM366065	0.0387917744327899	0.0140781679798013	0.166973918557085	0	0	0.196722268865661	0	0.0351170556939466	0	0.0133992259776258	0	0.0324405415604335	0.0159387173228289	0	0.0716061610809803	0.248558368365169	0	0	0.0466479501576516	0	0	0.119725850006027	0	0.116795993615331	1.04263015318171
GSM366066	0.0220877104222469	0	0.0970691973052931	0	0	0.160667976483113	0	0.0296848994723255	0	0.0252176703126838	0	0.0740775758828473	0.172728292336439	0	0.0334199824685438	0.181796988522975	0	0	0	0.148881228964328	0	0.0543684778292053	0	0.0790116151580549	1.05649839010388
GSM366067	0.034564214378278	0.0252086296009756	0.100158943625676	0	0	0.205525905258228	0	0	0	0.00163757016888503	0	0.0399908033505593	0.223035167320954	0.0421209833703111	0.0289467709751556	0.207460352468601	0	0	0.0267485417069903	0.0303565372098079	0	0.0342455805655777	0	0.0727016932147609	1.0527969212318
GSM366068	0.105246835644276	0	0.192698437441983	0.000541130054229481	0	0.140778677833395	0	0.00432966098806478	0.0294275739068223	0	0	0.0806116434290942	0.0244243342798627	0.0682400650890894	0.00123294830036762	0.126591207203061	0	0.00138688611697556	0.201265270016519	0	0	0.0232253296962603	0	0.0207320640638494	1.09285410406211
GSM366069	0.0213527574321377	0.0436401997161411	0.144553937979745	0	0.120661455773144	0	0	0	0.00747937419115962	0.00912579481742235	0	0.0421665389006505	0.0550286134028625	0.0978897521197672	0.0246445592604446	0.102106245622844	0.00390956553405013	0	0.195791620656933	0	0	0.131649584592698	0	0.0346876134556465	1.07477703007958
GSM366070	0.0075875783918409	0.0427683681234568	0.00706079034186959	0	0	0.255856869488261	0	0.0413716513484612	0	0	0	0.0769488810622922	0.0105767396057786	0.141238083383827	0.0212867594492513	0.118967840126935	0	0	0.103221700594091	0	0	0.173114738083934	0	0.0504706840234641	1.06942502710136
GSM366071	0.0553026983108457	0.0273880136279254	0.117007714476085	0	0	0.193245289355471	0	0.0256419423184531	0	0	0	0.0368316261059917	0.0640766205119138	0	0.0540984445092445	0.289130613359591	0	0	0.0551576541210881	0	0	0.0821193833033903	0	0.0765330735678588	1.05127683779703
GSM366072	0	0.140175939635734	0.070313865950432	0	0.015886789081742	0.351498915791897	0	0	0	0.02655777542845	0	0	0.00321354036475133	0	0.00153068120102238	0.0873328684701844	0	0.0130442136638095	0	0.184339538067001	0.0314847060979245	0.074621166247052	0	0.131540971302669	1.03946919331847
GSM534452	0.00579442935219847	0.128294575842706	0.107460582115939	0	0.0425562062979446	0.184118247692554	0	0	0.00177702511814503	0	0.0187027321121892	0.0875164341229182	0.0333592639402793	0	0.00624831003760237	0.226620944991156	0	0	0.11568118132437	0	0	0.0418700670519979	0	0.0132902289238668	1.07650628872353
GSM534453	0.0424029410983053	0.0221738523881189	0.10266342018259	0	0.0248878456694894	0.181528893385972	0	0.00883688277011337	0	0.0312282456511771	0	0.0332125460107231	0.0545804022527212	0	0.0467792851077575	0.34727767017092	0.000999620792915454	0	0	0.0372268794871995	0.0190898412510644	0.0471116737809324	0	0.066221259545499	1.05654980834486
GSM534454	0.0532403337844337	0.0664545022368243	0.0744420941540036	0.0288485794123016	0	0.23187206068228	0	0	0	0	0.0535061661176017	0	0.0260138688696014	0	0.0412134963212084	0.316324503042336	0.00605920354135169	0	0.0278117723929757	0	0	0.0742134194450824	0	0.0370171735441557	1.06554355407565
GSM534455	0.0215394549932878	0	0.0996712080324152	0	0	0.175857606168294	0	0.0187188672292043	0	0.0513855856343591	0	0.0808732440386266	0.0899847949847955	0	0.0305128953948468	0.25157684159834	0	0	0	0.126272905279405	0.00112493509490939	0.0524816615515176	0	0.0982899682252761	1.04780522621673
GSM534456	0.0379424396121164	0	0.128460227754216	0	0	0.252217238058129	0	0	0	0	0	0.0354680817624027	0.0531861368570479	0	0.0685131523783827	0.299467358836875	0.00598080910832838	0	0.0650243974268985	0	0.0236621837362407	0.0300779744693626	0	0.0418669255380931	1.06227494159299
GSM534457	0.0172304667614122	0.035743006220807	0.111934954691175	0	0	0.318493416032073	0	0	0	0	0	0.0146621675293996	0.0221024052969502	0	0.0314618463560876	0.337603316558232	0	0	0.00407539533497507	0.020790057481762	0	0.0859029677371258	0	0.0544594346517021	1.0647237384751
GSM534458	0.0253690937328788	0.0383700173394971	0.0917154286487667	0	0	0.247673066281035	0	0.0249246339257321	0	0	0	0.0581929698088427	0.0387077820430135	0	0.0645949277800521	0.243318895223318	0	0.00307280861669825	0.100504819774775	0	0.000926088440729181	0.0626294683846617	0	0.0521135562282546	1.05406896310477
GSM534459	0.0246231571690546	0.0356176760778382	0.140640377214538	0	0	0.193557189689286	0	0.00996399510049749	0	0.036391760743283	0	0.0549674509546947	0.077434597526081	0	0.0269396888074638	0.317837972737249	0	0	0.0727044602136473	0	0	0.00932167376636555	0	0.0679623652395788	1.05601116405622
GSM534460	0.036632442587776	0.0393900927517357	0.0514381906730217	0.0169827832413857	0	0.222662690049919	0	0.0149492394927485	0	0.0581360654337497	0.0563895751427927	0.0163494495827202	0.080939047354776	0	0.0695474371475939	0.283885395734289	0.0102116031709104	0	0	0	0	0.0424859876365807	0	0.0873414985314968	1.04732847119046
GSM534461	0.0602736700500506	0	0.0620750640739669	0	0.0615179400495072	0.144980265547917	0	0.00241001355538049	0	0.0830673821516449	0	0.0837765065151418	0.0270892669798091	0	0.0818284759556167	0.268296572328933	0.0209475814552649	0	0.0549439595847108	0	0.00785756917351026	0.0409357325785465	0	0.0734941522112873	1.05208146460917
GSM534462	0.0249445665103972	0.0589250314972054	0.0746035027444345	0.0420100075813752	0	0.191449335891707	0	0.0327343342247234	0	0	0.00707350718062071	0.0825376883223091	0.0261515962849276	0	0.0407048276655553	0.36141170766842	0.00936043917549201	0	0.00724396857118915	0	0	0.0408494866816428	0	0.0317592481525624	1.07252254064704
GSM534463	0.0608894498783031	0	0.0799623996905171	0	0	0.140747051272545	0	0.00556102655971994	0	0	0.0380924406345756	0.0239155543622689	0.107723184058609	0	0.0500087991785507	0.389512722871555	0	0	0.0483815383033863	0	0.0017395933555503	0.0534662398344191	0	0.0651909044362985	1.05837319360984
GSM366057	0	0.0717372148782006	0.455614135301416	0.0765755956859676	0.0334093523300545	0.00930988830696574	0.00311919294703494	0	0	0	0	0.0327379855640587	0.0377062785978908	0	0.00435770136843536	0.201208292378034	0.0167912992128162	0	0.0353404544072373	0	0	0.0220926090218883	0	0.722898789342595	0.690402455301914
GSM366058	0	0.0292523507043482	0.417855438714669	0.0799230158044074	0.0334631618955251	0.0653731084411947	0.0249784504143978	0	0	0	0	0.0126371718779932	0.106989346729063	0.00554615386588382	0.00623832226988598	0.204352882271503	0.00139073609709413	0	0.00288488361912205	0	0	0.00911497729491178	0	0.661375244591199	0.749565243776601
GSM366059	0	0.0282308704686166	0.460728123050229	0.0848354800874425	0.0721316662007107	0	0.0249831713851213	0	0	0	0.0148580632075836	0.00391025091817976	0.0777471412246791	0.0130270101841625	0.00146529729796309	0.196483483529355	0.00270187920446782	0	0.00835546884435257	0	0	0.0105420943971356	0	0.694731510888546	0.719076410617471
GSM366060	0	0.0363004575893559	0.397560752553352	0.0896540995654825	0.0167177557520288	0.0392563706175329	0.0128649105948816	0	0	0	0	0.0255113743314998	0.127362130345749	0.0061194814278492	0.00783690587664886	0.211242861459613	0.00613260542051628	0	0.0120801335693295	0	0.000665719701458565	0.010694441194702	0	0.678991364358191	0.734508048910789
GSM366061	0	0.0251962840512277	0.430950037567004	0.0708653374548796	0.0310281284554107	0.00234470847399693	0.111624164941712	0	0	0	0.0305809092081865	0.00212918979417149	0.0219200906560177	0	0.0337031875435655	0.146085239432809	0.00924214719418335	0	0.0450722268950195	0	0	0.0392583483318155	0	0.703013419076759	0.711581738545607
GSM366062	0	0.0271656342490567	0.449706982849516	0.0565134316987825	0.0375694469085313	0	0.102315270618864	0	0	0	0.0395642380602911	0	0.0247678977368028	0.0355339708068185	0.0271836733008996	0.146500800781174	0.0038609553415625	0	0.037946555936866	0	0	0.0113711417108347	0	0.719172402193411	0.694951925420009
GSM366063	0	0.0174244680339554	0.437671140393632	0.101994390843932	0	0.0362210749293669	0.0899062588920366	0	0	0	0.0402416855718777	0	0.0346533479874671	0.0144832000302138	0.0303499110040321	0.154085580956972	0	0	0.0274631797839055	0	0	0.015505761572609	0	0.729854790804975	0.685267343539815
GSM366064	0	0.0222873568021822	0.486363569149584	0.0786420486688323	0.0287685145754513	0.0158320449484549	0.0542529981351321	0	0	0	0.037366298338246	0	0.0395092803151516	0.0369027316228897	0.0226077710988456	0.134615631733633	0	0	0.0283403572138292	0	0	0.0145113973977678	0	0.742720060176169	0.66910020949517
