# Supplementary material for: Potential Biomarkers and Therapeutic Targets in Hepatitis B Virus-related Acute Liver Failure: Interplay of the Ferroptosis, Autophagy and Immune Responses
Source: Int J Med Sci. 2025 Jan 21;22(4):806–18. doi: 10.7150/ijms.106360 (PMC11843133; doi:10.7150/ijms.106360)
Supplement: Supplementary file 3 — Supplementary table 2. [file ijmsv22p0806s3.csv]

Mixture	B cells naive	B cells memory	Plasma cells	T cells CD8	T cells CD4 naive	T cells CD4 memory resting	T cells CD4 memory activated	T cells follicular helper	T cells regulatory (Tregs)	T cells gamma delta	NK cells resting	NK cells activated	Monocytes	Macrophages M0	Macrophages M1	Macrophages M2	Dendritic cells resting	Dendritic cells activated	Mast cells resting	Mast cells activated	Eosinophils	Neutrophils	P-value	Correlation	RMSE
GSM2545086	0.0132758168123258	0.0315380748950323	0.087355680795461	0	0	0.151891671913311	0.0190359469269548	0.00388752525508363	0	0.0427676328759766	0.0390062265403395	0	0.100316732179415	0	0.0430392203663169	0.39747985625731	0	0.0172893881816268	0.0294081459398804	0	0	0.0237080810609662	0	0.114479193785818	1.03711840999418
GSM2545087	0.0684206955449528	0	0.113168295988864	0.115316292106103	0	0.0751961375505456	0	0.0648053062526335	0	0	0	0.0428461525352519	0.0607505246612608	0	0	0.317964276985949	0	0.00551607309337852	0.0588744496664782	0	0.00478124287361583	0.0723605527409665	0	0.0621465924272507	1.0575287656885
GSM2545088	0	0.0309887243500239	0.154763652650782	0	0	0.151783251913281	0	0.0310993690615866	0	0	0.0290819191593578	0.0433619521499217	0.0625708846352366	0	0.0211592610821456	0.326477851818143	0	0	0	0.0864548458328152	0.00817056228843275	0.0540877250582736	0	0.0888575133333991	1.05283809368868
GSM2545089	0	0.0843793462005374	0.130021263466021	0	0	0.193692674161842	0	0.0371384660757832	0	0.0283442310582504	0.0638699071397033	0.0209097898117897	0.00709414880067667	0	0.0436663908325752	0.299912515785024	0.00405989108104763	0	0	0.0544784178177517	0	0.0324329577689978	0	0.0686657795816378	1.0580493816244
GSM2545090	0.0716459266338016	0	0.149226866656577	0	0	0.263518231331314	0	0.0146832401253691	0.0191756825883327	0	0.0533603559169071	0.0235366117136505	0.0410918179069024	0	0	0.263884991081699	0	0.0385235406148392	0.0269816454913599	0	0	0.0343710899392471	0	0.0817395968281477	1.05304189115553
GSM2545091	0.0378841576033041	0.00624101748290032	0.0735552822730441	0.034107220918742	0	0.166114435056026	0	0.0230381742072736	0	0.063568882870577	0.0307329183716645	0.0411836775729465	0.0259629977641186	0	0.0614737149548907	0.350202532392521	0.00458149651824754	0	0	0.0132767142590324	0	0.0680767777547113	0	0.134231291757718	1.03182223298507
GSM2545092	0.0595309886777005	0	0.104780974990116	0	0	0.28239750282543	0	0	0.0270299762423541	0	0.123775876164987	0	0.0521338396799786	0	0.0256696053139981	0.27248339783272	0	0	0.0369070504947479	0	0	0.0152907877779675	0	0.0266517494194945	1.0700697013697
GSM2545093	0.0293936416339756	0	0.173653553200348	0	0	0.158416332093734	0	0.0283720674595201	0	0.0438262845225527	0	0.0659432498519237	0.072253215337337	0	0.0626059456679186	0.225713570195659	0	0	0.0544632142306061	0	0	0.0853589258064247	0	0.128740419795669	1.03613429165274
GSM2545094	0.114279585906319	0	0.0969708226753612	0	0.0417828569629953	0.0477293010382961	0	0.0537750660896677	0.0680658424860129	0	0.0389633502551905	0.0756413003971648	0.0692030234837105	0	0.0229135884837745	0.261275053238348	0	0	0.0800048138898372	0	0	0.0293953950933227	0	0.0101640354492251	1.07486518213758
GSM2545095	0.0024376380712736	0.0154469872868243	0.0852739590901514	0	0	0.0846330669600883	0	0.0162050554791397	0	0.0497085706474741	0	0.0137538015815766	0.141679465891936	0	0.0189510806374516	0.0688097801418679	0.00251392411518989	0	0	0.45944743070038	0	0.0411392393966466	0	0.172102884633368	1.08094005096135
GSM2545096	0.00672293790982945	0.0214418735145672	0.089905331641554	0.0114152121294509	0	0.271896437887385	0	0.02378669350621	0	0.0588872234329908	0	0.00915375321756218	0.0643127450231882	0	0	0.124951642987998	0	0.0212059672247303	0	0.21660648684507	0	0.0797136946794636	0	0.143871898329097	1.03309057538802
GSM2545097	0.0357433986950124	0.0393289487033053	0.196540023366697	0.0423487678479084	0.00301319307740675	0	0	0.0661296420605453	0.0262323641682526	0	0.00899509512712738	0.0166734707409185	0.047218803557797	0	0	0.319029858895772	0	0	0	0.0990660492632533	0	0.0996803844960042	0	0.0701082508205396	1.07750622532125
GSM2545098	0.0892086014955943	0	0.201316754496186	0	0.0215987429769283	0.0713252972520698	0	0.0559239391780392	0.0257883196421928	0	0.0914886555272225	0.0124906076080138	0.0458243475445323	0	0.0405427037957708	0.242598670267244	0	0	0.0784291803326001	0	0	0.0234641798836053	0	0.0367869340577587	1.0814460154803
GSM2545099	0.0075896429199227	0.0103479667471904	0.0727893660318578	0.0264192892169203	0	0.209873964673262	0	0.00864660941363059	0	0.0110522146465384	0.00982350187497508	0.0174787067546653	0.224651489014247	0	0.0388466289333446	0.218385624257502	0	0	0	0.0670435995479329	0	0.07705139596801	0	0.14511559293876	1.02626138252181
GSM2545100	0.0595763844703054	0	0.195991887140772	0	0	0.14052205779059	0	0.0283741624922074	0.0283276203426964	0	0.051272135060929	0.0418593591678558	0.120363454680832	0.012968255600793	0.0494007617837789	0.198159633484935	0.00232094304934892	0	0.0107197488961754	0.00498451240362109	0	0.0551590836351597	0	0.115276875890221	1.0477153071386
GSM2545101	0.0361770341902265	0.0174195588550973	0.170128064059465	0.0980319311373644	0	0.111438464246025	0	0.0599720597288219	0	0	0.0532197562743236	0	0.0145221543917808	0	0.0670015286137432	0.232316305491926	0	0	0	0.101307952486787	0	0.0384651905244387	0	0.050628486308819	1.07073656264645
GSM2545102	0	0.0189024176163829	0.0807945991709609	0	0	0.0764757543389061	0	0.222734905874212	0	0	0	0.0727607147590815	0.0473910372763464	0.043580663050552	0	0.216665697036959	0	0	0.0570461546649383	0	0	0.163648056211661	0	0.0616394093308941	1.06248637079268
GSM2545069	0	0.0505324343647614	0.231977053322173	0.118846570036748	0.0142767936585197	0.012910120415688	0.0645778939915046	0.0180826753496402	0	0.0307782380323198	0.0283896476186322	0.00571811074139445	0.0754147854613641	0	0.0131811394266039	0.233521643206415	0.00577563968043399	0.000891309490242288	0.0524461573227162	0	0.00570183814677222	0.0369779497340716	0	0.542708656364409	0.842827322167726
GSM2545070	0	0.0963869044530344	0.30708187393453	0.0471069920090622	0.0308139357835374	0	0.019663860761165	0.0291679692103409	0	0.0740924915573021	0	0.0163506551836409	0.0763327714498199	0.00590974623076399	0.000168820049505806	0.2263347114619	0.00416841283266905	0.0104292411646768	0.0168812696307931	0	0.0099834429032482	0.0291269013840105	0	0.553763876536129	0.832016929773379
GSM2545071	0	0.0796818472677215	0.299783657460877	0.047941306403113	0.0400027950589236	0	0.0248623336095448	0.0196188279961899	0	0.0831110436515075	0.00560187101470785	0.0192996536597153	0.0715408582352275	0	0	0.235218018459291	0.00228102043031078	0.0100865607907565	0.00136460909005192	0.00197136587496551	0.01114883231521	0.0464853986818861	0	0.550702222613844	0.833936413378303
GSM2545072	0	0.0541882720148431	0.289515643835017	0.0290498769398351	0.0490867180171997	0	0.0191994041064953	0.0253409893072659	0	0.101638499601331	0.00111818610452713	0.0120064631196568	0.0414132687039053	0	0.0063530612920826	0.28050356839763	7.34182805816601e-05	0.0132056108957851	0.0112806665712865	0	0.0116584022499709	0.0543679505625869	0	0.539374109833817	0.841290687106445
GSM2545073	0	0.0113553807134077	0.250138050571616	0.148820104910279	0	0	0.102134974907481	0	0	0	0.045516585834068	0	0.111291422764974	0	0.0131546667023406	0.276256921137601	0	0	0.00305962235971554	0	0	0.038272270098518	0	0.517075386997774	0.855987637032541
GSM2545074	0.00232327424527835	0.0058027691948159	0.308062225813589	0.0473353876327294	0	0.160770992731457	0.00022559180250653	0	0	0	0.0288065278781006	0.00453159862637887	0.0861412046250969	0	0.0188815791316408	0.304470979762164	0	0	0.0169046251781089	0	0	0.0157432433781333	0	0.539828155243742	0.84114510860317
GSM2545075	0	0.0496998401629416	0.351044053214267	0.0489485649630853	0.0668444596434357	0.0581947549882562	0.0186678366716507	0	0	0	0.0166447952998482	0.00484097350879218	0.108411967837324	0	0.00511621272097831	0.223942716192687	0	0.00835142627642073	0.0234448760924056	0	0	0.0158475224279082	0	0.6094517378778	0.792578720126894
GSM2545076	0	0.0205459109072126	0.237906407862349	0.0327994946021544	0	0.14324764955088	0.0238190452232368	0	0	0.0228386086393443	0.0538752769829559	0	0.110813536362452	0	0.00979025692742773	0.29074060584275	0	0.0042650340847721	0.0280955970479512	0	0	0.0212625759665139	0	0.584208697796701	0.818886689106264
GSM2545077	0	0.0314190188500027	0.233298851563808	0.0270878788127121	0	0.107180773951747	0.0195015263637646	0	0	0.0186432905469807	0.0331593083919451	0	0.186048196025389	0	0.0168954018635328	0.291528109478347	0	0.00308678531263882	0.0216702554311338	0	0	0.0104806034079983	0	0.575320564853948	0.822894189072809
GSM2545078	0	0.108783157641521	0.321568697067988	0.102513666795002	0	0	0.00402620847390613	0.00401999333397634	0	0.00138656271961754	0.000593920369346439	0.0252250417677892	0.0641962574465678	0	0.00528751422467296	0.303747724145209	0.0109839347821641	0.000899449721967775	0.0272260211719186	0	0	0.0195418503383538	0	0.642401714088011	0.767219991380411
GSM2545079	0	0.0456735464231817	0.332539917451187	0.0816067571390831	0.00528026011935666	0.0286427711450375	0.0153928094551937	0	0	0.0162783390537767	0	0.0388939419265755	0.0551401167957885	0	0.000674890428666388	0.305924846288429	0.00870688632628449	0.00640685344177416	0.0309624097529379	0	0	0.0278756542527283	0	0.609739404333575	0.792621559928841
GSM2545080	0	0.101030664020292	0.295819634187659	0.114080431822832	0.0100598385207833	0	0.0201018332021038	0.0194614494116806	0	0.00365100375398613	0.0170188091657084	0.00551997603791566	0.0798058425964816	0	0.00459584874756624	0.27422612879489	0.0129354627879039	0	0.0249339912348841	0	0.00449863842142512	0.0122604472938892	0	0.624736379069093	0.783196280801584
GSM2545081	0	0.0669167437959118	0.325739540682118	0.108371746523771	0	0.00352418113064966	0.00925002800881428	0.00349473344016564	0	0.0178609020018785	0	0.0329478092254212	0.064030009027331	0	0.00361685887531876	0.307030395282425	0.0101909381774732	0.00199388084057172	0.0207300662994007	0	0	0.02430216668875	0	0.611588624459237	0.791051740296591
GSM2545082	0	0.0221631175874854	0.326846207880404	0.187276577686414	0	0	0.0908334159230428	0	0	0	0.0215334636803906	0.00776007273261832	0.0314842956236064	0	0.0435237370325853	0.200927883076728	0.0101373307079936	0	0.0373758708807976	0	0	0.0201380271879334	0	0.671304059087341	0.750050618764107
GSM2545083	0	0.0871588446246277	0.31645432447976	0.0781891175614346	0.0283282133327821	0	0.146125448477425	0	0	0.0248942945537014	0.0483141697791161	0	0.0108004955945419	0.0181287536547921	0.0246352362102665	0.143586744639264	0.011782580695281	0	0.0416994629330259	0	0	0.019902313463982	0	0.663388251369915	0.754897005792749
GSM2545084	0	0.0447476648109021	0.305317737810415	0.150771948066805	0	0	0.108471604421607	0	0	0	0.0298030299032833	0	0.0523256639564461	0.0204317737412315	0.0313862632003406	0.192274533241057	0.00885985285955446	0	0.0405551216913091	0	0	0.0150548062970492	0	0.664307037766006	0.758645040455019
GSM2545085	0	0.0428078467853674	0.337864686238686	0.137092000278521	0.0179343815161356	0	0.118739022165291	0	0	0.00245639355207614	0.0341018311230789	0	0.0201336448861878	0.00526112047198265	0.0244234601196963	0.207139460786188	0.000193004437162903	0	0.0318414221002272	0	0	0.0200117255394001	0	0.673566383429774	0.745950527594902
